# Supplementary material for: New Cytotoxic Cytochalasans from a Plant-Associated Fungus Chaetomium globosum kz-19
Source: Mar Drugs. 2021 Jul 31;19(8):438. doi: 10.3390/md19080438 (PMC8398356; doi:10.3390/md19080438)
Supplement: Supplementary file 1 [file marinedrugs-19-00438-s001.zip]

Archive with 1 entries (1 files):
- marinedrugs-1317021-supplementary.pdf
